# Supplementary material for: Comparison of disease and economic burden between MRSA infection and MRSA colonization in a university hospital: a retrospective data integration study
Source: Antimicrob Resist Infect Control. 2024 Feb 29;13:27. doi: 10.1186/s13756-024-01383-8 (PMC10905874; doi:10.1186/s13756-024-01383-8)
Supplement: Supplementary file 1 — Supplementary Material 1 [file 13756_2024_1383_MOESM1_ESM.xlsx]

## Sheet: S1
Table S1. Correspondence table between names of infectious disease, specimen sources, and ICD-10 codes.
Infectious disease	Specimen source code in JANIS	Specimen source	ICD-10
Bacteremia	401	Venous blood
	402	Arterial blood
Pneumoniae	101	Sputum	J180, J189, J159, J958, J690, J152
	102	Endotracheal aspirate
	103	Bronchoalveolar lavage
Urinary Tract Infection	201	Urine	N390, T835, P393, O862
	202	Urine collected by catheter
	203	Urine obtained from indwelling catheter
	206	Catheterized urine
Surgical Site Infection	511	Open pus	T814
	512	Trapped pus
	513	Wound
	525	Chest tube drainage
	526	Chest tube tip
	527	Abdominal tube drainage
	528	Abdominal tube tip
	529	Drain insertion site
	530	Other drain specimens
	542	Other biopsy/operation materials
Central Nervous System	403	Cerebrospinal fluid
Skin and Soft tissue infection	503	Skin	I7020, I743, L039, L031, L032, H601, L033, L038
	511	Open pus
	512	Trapped pus
Gastrointestinal Infection	302	Gastric/Duodenal aspirate	K830, K743, K918, K803, K750, K650, N733, N735, K658, K659, O85, P781, P780, K352, K353, N734

## Sheet: S2
Table S2. Confounding factors that show the difference between MRSA and MSSA infections, and association with length of stay and hospital charges
Variables	P value
	Length of stay	Hospital charges
C3_Peripheral vascular disease	0.03	0.002
C12_Renal disease	n.s.	0.01
ICU admission	<0.00001*	<0.00001*
Mechanical ventilation	<0.00001*	<0.00001*
HD or HF	<0.00001*	<0.00001*

## Sheet: S3
Table S3. P-values of pairwise association among confounding factors in the comparison between MRSA and MSSA infections
Variables	P value
	C3_Peripheral vascular disease	C12_Renal disease	ICU admission	Mechanical ventilation	HD or HF
C3_Peripheral vascular disease	-	<0.00001	0.0001	0.07	0.02
C12_Renal disease	<0.00001	-	0.01	0.8	0.0005
ICU admission	0.0001	0.01	-	<0.00001	<0.00001
Mechanical ventilation	0.07	0.8	<0.00001	-	<0.00001
HD or HF	0.02	0.0005	<0.00001	<0.00001	-

## Sheet: S4
Table S4. Confounding factors that show the difference between MRSA infection and MRSA colonization, and association with in-hospital mortality, length of stay, and hospital charges
Variables	P value
	In-hospital mortality	Length of stay	Hospital charges
Age	<0.00001	0.0003	<0.00001
Charlson_indicating_high	0.4	0.05	0.2
C3_Peripheral vascular disease	0.2	0.04	<0.00001
C4_Cerebrovascular disease	0.9	0.06	0.1
C12_Renal disease	0.7	0.05	0.005
C13_Diabetes with chronic complication	0.8	0.9	0.06
HD or HF	0.0003	<0.00001	<0.00001*

## Sheet: S5
Table S5. P-values of pairwise association among confounding factors in the comparison between MRSA infection and MRSA colonization
Variables	P value
	age	Charlson_indicating_high	C3_Peripheral vascular disease	C4_Cerebrovascular disease	C12_Renal disease	C13_Diabetes with chronic complication	HD or HF
Age	-	<0.00001	<0.00001	0.00029	<0.00001	0.00027	0.1
Charlson_indicating_high	<0.00001	-	1e-05	<0.00001	<0.00001	<0.00001	<0.00001
C3_Peripheral vascular disease	<0.00001	1e-05	-	0.06	<0.00001	0.00286	1e-05
C4_Cerebro vascular disease	1e-05	<0.00001	0.06	-	0.67	0.75	0.83
C12_Renal disease	<0.00001	<0.00001	<0.00001	0.67	-	0.00057	<0.00001
C13_Diabetes with chronic complication	0.00027	<0.00001	0.00286	0.75	0.00057	-	1
HD or HF	0.1	<0.00001	1e-05	0.83	<0.00001	1	-

## Sheet: S6
Table S6. Characteristics of the patients with MRSA bacteremia and MSSA bacteremia
Variables	MRSA bacteremia n (%)	MSSA bacteremia n (%)	P value
Number of patients	67	67
Age, median (IQR), years	67 (43, 75)	67 (46, 78)	n.s.
Male sex, n (%)	49 (74.0%)	42 (63.0%)	n.s.
Categories of summation of Charlson Comorbidity Index
0, indicating low	25 (37.0%)	17 (25.0%)	n.s.
1 or 2, indicating medium	29 (43.0%)	35 (52.0%)	n.s.
3 or 4, indicating high	7 (10.0%)	13 (19.0%)	n.s.
≥5, indicating very high	6 (9.0%)	2 (3.0%)	n.s.
Charlson Comorbidity Index
C1_Myocardial infarction	0 (0%)	0 (0%)	n.s.
C2_Congestive heart failure	8 (12.0%)	11 (16.0%)	n.s.
C3_Peripheral vascular disease	6 (9.0%)	5 (7.5%)	n.s.
C4_Cerebrovascular disease	3 (4.5%)	8 (12.0%)	n.s.
C5_Dementia	2 (3.0%)	3 (4.5%)	n.s.
C6_Chronic pulmonary disease	5 (7.5%)	3 (4.5%)	n.s.
C7_Rheumatic disease	3 (4.5%)	1 (1.5%)	n.s.
C8_Peptic ulcer disease	3 (4.5%)	3 (4.5%)	n.s.
C9_Mild liver disease	1 (1.5%)	2 (3.0%)	n.s.
C10_Diabetes without chronic complication	2 (3.0%)	8 (12.0%)	0.096
C11_Hemiplegia or paraplegia	0 (0%)	0 (0%)	n.s.
C12_Renal disease	7 (10.0%)	2 (3.0%)	n.s.
C13_Diabetes with chronic complication	1 (1.5%)	2 (3.0%)	n.s.
C14_malignancy	16 (24.0%)	15 (22.0%)	n.s.
C15_leukemia	2 (3.0%)	3 (4.5%)	n.s.
C16_lymphoma	3 (4.5%)	1 (1.5%)	n.s.
C17_Moderate or severe liver disease	1 (1.5%)	2 (3.0%)	n.s.
C18_Metastatic solid tumor	1 (1.5%)	2 (3.0%)	n.s.
C19_AIDS/HIV	0 (0%)	0 (0%)	n.s.
ICU admission	35 (52.0%)	20 (30.0%)	0.014
Mechanical ventilation	28 (42.0%)	13 (19.0%)	0.008
HD or HF	11 (16.0%)	1 (1.5%)	0.004
In-hospital mortality	14 (21.0%)	10 (15.0%)	n.s.
Length of stay, median (IQR), days	57 (31, 125)	31 (19, 59)	0.0003
Hospital charges, median (IQR), US dollars	42982	13013	0.00004*
	(12,164, 86,502)	(6,146, 20,726)

## Sheet: S7
Table S7. Confounding factors that show the difference between MRSA and MSSA bacteremia, and association with length of stay and hospital charges
Variables	P value
	Length of stay	Hospital charges
C10_Diabetes without chronic complication	0.2	0.29
ICU admission	<0.00001	<0.0001*
Mechanical ventilation	<0.00001	<0.0001*
HD or HF	<0.00001	<0.0001*

## Sheet: S8
Table S8. P-values of pairwise association among confounding factors in the comparison between MRSA and MSSA bacteremia patients
Variables	ICU admission	Mechanical ventilation	HD or HF
ICU admission	-	<0.00001	<0.00001
Mechanical ventilation	<0.00001	-	<0.00001
HD or HF	1e-05	<0.00001	-

## Sheet: S9
Table S.9 Estimated effect of MRSA bacteremia compared to that of MSSA bacteremia on length of stay and hospital charges
Response variables	Explanatory variables	Ratio	95% CI	P value
Length of stay	MRSA bacteremia vs MSSA bacteremia	1.41	1.01-1.96	0.044
	HD or HF	2.36	1.34-4.16	0.0031
Hospital charges	MRSA bacteremia vs MSSA bacteremia	1.99	1.33-2.99	<0.00001
	HD or HF	6.2	3.04-12.6	<0.00001
